# Supplementary material for: Nano-Metal Organic Framework for Enhanced Mechanical, Flame Retardant and Ultraviolet-Blue Light Shielding Properties of Transparent Cellulose-Based Bioplastics
Source: Polymers (Basel). 2021 Jul 23;13(15):2433. doi: 10.3390/polym13152433 (PMC8348410; doi:10.3390/polym13152433)
Supplement: Supplementary file 1 [file polymers-13-02433-s001.zip]

Archive with 1 entries (1 files):
- polymers-1259707-supplementary.pdf
